# Supplementary material for: Long-Term Impact of COVID-19 Pandemic in Sleep Quality and Lifestyle in Young Adults
Source: Int J Environ Res Public Health. 2022 Sep 28;19(19):12333. doi: 10.3390/ijerph191912333 (PMC9564795; doi:10.3390/ijerph191912333)
Supplement: Supplementary file 1 [file ijerph-19-12333-s001.zip]

Archive with 1 entries (1 files):
- ijerph-1939954-supplementary.pdf
